# Supplementary material for: Effects of particulate matter on the pulmonary and vascular system: time course in spontaneously hypertensive rats
Source: Part Fibre Toxicol. 2005 Mar 24;2:2. doi: 10.1186/1743-8977-2-2 (PMC1079943; doi:10.1186/1743-8977-2-2)
Supplement: Additional File 1 — Results of the body and organ weights, BALF and blood analyses measured 4 hours post-exposure. Analyses were performed on material from particulate matter or saline exposed SH rats. Values are shown as means and 95% confidence interval (CI). P values < 0.05 were regarded significant compared to saline. *P < 0.05, **P < 0.01 and ***P < 0.001. [file 1743-8977-2-2-S1.xls]

## Sheet: Sheet1
	Additional file 1 – Results of the body and organ weights, BALF and blood analyses measured 4 hours post-exposure.
	4 hr post-exposure
			Saline			0.3 mg/kg RTD			1 mg/kg RTD			3 mg/kg RTD			10 mg/kg RTD			10 mg/kg EHC-93
	Parameter	Units	Mean	95% CI		Mean	95% CI		Mean	95% CI		Mean	95% CI		Mean	95% CI		Mean	95% CI
	Weight
	Body	gr	296	285-307		308	301-315		301	294-307		296	288-305		301	294-308		299	287-311
	Heart	mg	1143	856-1431		1043	1008-1076		1031	992-1071		1015	965-1065		1053	955-1151		1071	999-1143
	Left lung	mg	452	421-483		478	448-508		453	430-476		445	423-466		458	438-479		459	433-485
	Body:Lung	ratio	1.53	1.41-1.65		1.55	1.46-1.64		1.51	1.43-1.58		1.5	1.44-1.56		1.52	1.44-1.61		1.54	1.43-1.65
	BALF
	Total cells	*106	1.28	0.83-1.73		1.02	0.76-1.28		1.15	0.72-1.59		0.73	0.58-0.89		1.57	0.44-2.70		0.79	0.56-1.03
	Macrophages	*106	1.18	0.66-1.70		0.79	0.47-1.11		0.98	0.48-1.48		0.55	0.35-0.75	*	0.91	0.57-1.25		0.67	0.45-0.90
	Neutrophils	*106	0.07	0.04-0.09		0.13	0.06-0.20		0.15	0.07-0.22		0.16	0.09-0.22		0.21	0.10-0.31		0.16	0.05-0.26
	Lymphocytes	*103	8.23	2.69-10.38		2.79	0.58-5.00		3.9	0-8.85		4.79	0-9.59		5.65	0-10.33		2.53	0-5.06
	Eosinophils	*103	2.16	0-4.94		1.26	0.27-2.25		4.34	0-10.92		1.75	0.08-3.42		5.48	1.17-9.78		2.24	0.66-3.83
	LDH	U/L	67	54-80		71.5	62-81		68	60-76		66.1	56-76		85.6	69-103		97.8	84-112
	ALP	U/L	30.1	21.4-38.8		33	28.3-37.7		35.9	29.6-42.2		32.6	26.1-39.2		36.2	29.2-43.3		64.6	57.3-71.8	***
	NAG	U/L	1.54	1.30-1.80		1.5	1.24-1.75		1.57	1.36-1.79		1.38	1.02-1.75		1.76	1.56-1.96		2.08	1.72-2.44	*
	Protein	mg/L	680	437-922		1214	769-1658		959	662-1256		918	308-1528		739	404-1073		1116	408-1825
	Albumin	mg/L	409	243-575		776	476-1075		582	395-770		588	171-1006		435	207-662		698	193-1203
	CC16	ng/mL	1.12	0.64-1.59		1.63	1.08-2.18		1.29	0.94-1.65		0.95	0.50-1.40		1.46	0.98-1.93		1.01	0.51-1.51
	Glutathione	µM	4.78	0-11		4	1.14-6.85		2.18	1.59-2.77		3.85	1.09-6.61		3.11	1.34-4.88		4.42	2.33-6.51
	GSSG	µM	0.76	0.04-1.48		0.77	0.35-1.19		0.51	0.40-0.63		0.58	0.41-0.74		0.64	0.42-0.86		0.9	0.70-1.09
	GSH	µM	3.27	0-8.04		2.46	0.39-4.53		1.15	0.72-1.58		2.69	0-5.41		1.83	0.43-3.23		2.63	0.79-4.47
	GSSG:GSH	ratio	0.45	0.23-0.66		0.49	0.28-0.70		0.59	0.24-0.93		0.43	0.24-0.62		0.57	0.31-0.83		0.62	0.35-0.89
	Uric acid	µM	2.55	1.11-3.99		2.38	0.71-4.05		1.44	1.07-1.81		1.99	0.51-3.47		3.02	2.00-4.04		2.56	1.59-3.52
	IL-6	pg/mL	8.67	6.8-10.5		5.28	2.1-8.5		7.48	4.5-10.5		19.93	4.3-35.6		40.34	27.1-53.6	***	62.14	42.6-81.7	***
	TNF-a	pg/mL	60.3	47-74		71.5	58-85		227	134-320	***	395	272-517	***	460	326-594	***	390	199-582	***
	MIP-2	pg/mL	469	375-563		651	543-759	***	994	905-1083	***	1184	1048-1321	***	1247	1156-1337	***	1177	1050-1305	***
	Blood
	Fibrinogen	mg/mL	134	117-150		124.2	116-132		133	122-144		127.1	116-139		130	119-141		124.3	117-131
	vWF	U	2	1.86-2.15		1.86	1.65-2.07		1.74	1.38-2.09		2.13	1.95-2.31		2.02	1.83-2.22		1.96	1.78-2.15
	Lymphocytes	*109/L	3.2	2.86-3.55		2.83	2.51-3.14		2.84	2.55-3.13		2.88	2.55-3.22		2.5	2.11-2.89	*	2.63	2.25-3.00	*
	Bas. granulocytes	*106/L	7	3.54-10.46		6	2.31-9.69		3	0-6.46		4	0.31-7.69		1.5	0-3.91	*	3	0-6.46
	Analyses were performed on material from particulate matter or saline exposed SH rats. Values are shown as means and 95% confidence interval (CI).
	P values < 0.05 were regarded significant compared to saline. *P<0.05, **P<0.01 and ***P<0.001.
