# Supplementary material for: Effects of particulate matter on the pulmonary and vascular system: time course in spontaneously hypertensive rats
Source: Part Fibre Toxicol. 2005 Mar 24;2:2. doi: 10.1186/1743-8977-2-2 (PMC1079943; doi:10.1186/1743-8977-2-2)
Supplement: Additional File 2 — Results of the body and organ weights, BALF and blood analyses measured 24 hours post-exposure. Legend and significance as indicated in additional file 1. [file 1743-8977-2-2-S2.xls]

## Sheet: Sheet1
	Additional file 2 – Results of the body and organ weights, BALF and blood analyses measured 24 hours post-exposure.
	24 hr post-exposure
			Saline			0.3 mg/kg RTD			1 mg/kg RTD			3 mg/kg RTD			10 mg/kg RTD			10 mg/kg EHC-93
	Parameter	Units	Mean	95% CI		Mean	95% CI		Mean	95% CI		Mean	95% CI		Mean	95% CI		Mean	95% CI
	Weight
	Body	gr	303	292-314		293	282-304		305	299-311		300	292-308		292	280-305		305	297-313
	Heart	mg	1032	1005-1060		977	940-1015		1067	979-1155		1002	966-1037		1067	915-1219		1039	980-1098
	Left lung	mg	440	410-470		422	402-441		462	442-482		472	445-500		448	429-468		502	470-534	***
	Body:Lung	ratio	1.45	1.37-1.53		1.44	1.37-1.51		1.51	1.46-1.57		1.57	1.49-1.65		1.54	1.45-1.62		1.64	1.57-1.72	***
	BALF
	Total cells	*106	1.03	0.53-1.55		1.26	0.87-1.65		1.28	0.96-1.59		2.27	1.26-3.28	***	3.87	2.88-4.87	***	4.89	2.90-6.88	***
	Macrophages	*106	0.73	0.32-1.14		1.02	0.58-1.46		0.64	0.39-0.90		0.86	0.17-1.54		1.48	1.01-1.95	***	1.29	0.72-1.86	***
	Neutrophils	*106	0.39	0-0.87		0.23	0.10-0.35		0.52	0.35-0.68		1.43	0.79-2.08	***	2.73	1.34-4.12	***	3.96	2.08-5.85	***
	Lymphocytes	*103	5.64	0-11.67		7.54	0-15.36		3.19	0-7.01		2.48	0-6.03		4.43	0-10.24		73.12	0-146.76	**
	Eosinophils	*103	4.6	1.29-7.91		1.92	0-3.88		7.65	0.62-14.69		12.3	0-24.72		10.7	0-22.62		11.75	0-31.56
	MPO	U/106 neutrophils	0.04	0-0.15					0.45	0-1.69		12.8	0-48.2	**	3089	0-8731	**
	Viability	%	80.2	72.1-88.3		80.2	75.1-85.3		86.7	83.3-90.1		93.2	91.5-94.9	**	94.7	93.7-95.7	***	91.4	87.1-95.8	*
	LDH	U/L	80.8	61-101		75	62-88		77.3	66-89		99.4	81-118		169.9	129-210	***	303	239-367	***
	ALP	U/L	36.4	29-44		37	28-47		40.1	31-49		41.5	33-50		46.8	32-62		68.4	55-81	**
	NAG	U/L	1.42	1.18-1.67		0.88	0.65-1.10	**	1.25	1.08-1.41		1.29	1.07-1.50		1.73	1.35-2.12		3.61	2.75-4.46	***
	Protein	mg/L	707	434-979		357	289-424	**	548	300-796		605	378-833		684	470-898		911	450-1373
	Albumin	mg/L	413	229-598		202	157-248		330	159-502		333	189-478		356	225-487		465	190-740
	CC16	ng/mL	1.3	0.91-1.69		1.21	0.92-1.50		1.24	0.91-1.56		1.17	0.83-1.50		1.15	0.85-1.45		1.03	0.79-1.26
	Glutathione	µM	4.13	2.49-5.77		2.6	1.12-4.09	**	2.27	1.95-2.59	**	2.27	1.53-3.00	**	4.43	2.47-6.38		4.57	1.54-7.60
	GSSG	µM	0.67	0.46-0.87		0.47	0.39-0.56		0.45	0.41-0.49	**	0.45	0.38-0.52	*	0.62	0.49-0.76		0.71	0.37-1.05
	GSH	µM	2.8	1.44-4.15		1.65	0.30-3.00	**	1.37	1.09-1.66	**	1.36	0.70-2.03	**	3.18	1.45-4.91		3.15	0.74-5.56
	GSSG:GSH	ratio	0.28	0.21-0.35		0.44	0.28-0.61		0.35	0.27-0.43		0.44	0.27-0.60		0.28	0.14-0.41		0.31	0.22-0.40
	Uric acid	µM	1.66	1.02-2.30		1.54	0.19-2.88		0.96	0.79-1.13	*	1.08	0.79-1.36		2.86	0.96-4.77		2.91	1.68-4.13
	IL-6	pg/mL	5.37	0.9-9.8		1.12	0.5-1.8		2.08	0-5.0		13.06	0-30.6		10.67	6.3-15.1	*	64.7	32.1-97.3	***
	TNF-a	pg/mL	16.2	1.2-31.1		20.9	3.9-38.0		26.2	13.1-39.3		38.7	17.4-60.0		72.8	54.3-91.3	***	120.1	97.3-141.9	***
	MIP-2	pg/mL	600	432-767		521	376-666		800	600-1000		918	754-1082	**	909	836-982	**	1281	1202-1359	***
	Blood
	Fibrinogen	mg/mL	125	120-129		120.2	106-134		136.4	123-150		119.2	108-131		139	128-150	*	144.6	128-161	*
	Big Et-1	pg/mL	1.69	0.68-2.69		1.3	0.12-2.48		1.7	0.97-2.43		1.3	0.20-2.41		1.49	0.61-2.37		1.63	0.97-2.28
	vWF	U	1.93	1.49-2.35		1.69	1.13-2.25		2.12	2.06-2.19		1.89	1.47-2.31		2.03	1.96-2.10		1.78	1.61-1.96
	Lymphocytes	*109/L	2.73	2.38-3.07		2.81	2.11-3.51		2.4	1.93-2.86		2.75	2.21-3.28		2.48	2.12-2.84		2.94	2.57-3.30
	Bas. granulocytes	*106/L	4.44	0.39-8.50		7.4	2.47-12.33		5.5	1.94-9.06		7	2.17-11.83		5.63	1.48-9.77		4	0.71-7.29
	Analyses were performed on material from particulate matter or saline exposed SH rats. Values are shown as means and 95% confidence interval (CI).
	P values < 0.05 were regarded significant compared to saline. *P<0.05, **P<0.01 and ***P<0.001.
