# Supplementary material for: Effects of particulate matter on the pulmonary and vascular system: time course in spontaneously hypertensive rats
Source: Part Fibre Toxicol. 2005 Mar 24;2:2. doi: 10.1186/1743-8977-2-2 (PMC1079943; doi:10.1186/1743-8977-2-2)
Supplement: Additional File 3 — Results of the body and organ weights, BALF and blood analyses measured 48 hours post-exposure. Legend and significance as indicated in additional file 1. [file 1743-8977-2-2-S3.xls]

## Sheet: Sheet1
	Additional file 3 – Results of the body and organ weights, BALF and blood analyses measured 48 hours post-exposure.
	48 hr post-exposure
			Saline			0.3 mg/kg RTD			1 mg/kg RTD			3 mg/kg RTD			10 mg/kg RTD			10 mg/kg EHC-93
	Parameter	Units	Mean	95% CI		Mean	95% CI		Mean	95% CI		Mean	95% CI		Mean	95% CI		Mean	95% CI
	Weight
	Body	gr	295	279-312		300	283-317		306	293-320		299	287-312		300	288-312		294	293-325
	Heart	mg	953	885-1022		1015	952-1079		1001	949-1052		1683	154-3211		1051	999-1102		1026	919-1088
	Left lung	mg	493	449-538		466	434-499		466	450-481		477	448-506		497	461-533		532	511-552
	Body:Lung	ratio	1.67	1.53-1.82		1.56	1.44-1.68		1.53	1.44-1.61		1.6	1.49-1.70		1.66	1.52-1.80		1.82	1.69-1.94
	BALF
	Total cells	*106	1.12	0.60-1.64		0.97	0.80-1.13		1.05	0.64-1.46		1.47	1.09-1.84		2.4	1.96-2.84	***	5.07	4.17-5.96	***
	Macrophages	*106	1.02	0.49-1.55		0.83	0.64-1.03		0.89	0.50-1.28		1.04	0.72-1.36		1.37	0.89-1.85		2.49	2.02-2.96	***
	Neutrophils	*106	0.09	0.01-0.17		0.12	0-0.25		0.15	0.09-0.20	***	0.42	0.29-0.55	***	1.01	0.60-1.42	***	2.48	1.58-3.38	***
	Lymphocytes	*103	2.94	0-7.42		2.92	1.01-4.83		3.46	0-8.29		5.33	1.49-9.16		6.84	0-14.75		63.52	0-132.13
	Eosinophils	*103	5.33	0.40-10.26		2.63	0.77-4.48		9	3.51-14.49		5.36	0.78-9.93		6.4	1.67-11.13		12.42	4.75-20.09
	Viability	%	86.3	82.7-89.9		85.5	82.4-88.6		88.7	85.7-91.7		87.5	80.7-94.3		92.8	89.9-95.7	**	96	94.5-97.5	***
	LDH	U/L	88	73-103		72.3	60-84		75.8	64-87		115.7	103-128		263.9	182-346	***	446.6	369-497	***
	ALP	U/L	23.8	18.0-29.5		26.2	21.5-30.8		28.9	22.4-35.3		37.3	32.3-42.4	***	37.5	27.3-47.6	***	69.1	55.1-83.0	***
	NAG	U/L	2.38	1.77-2.98		1.48	1.03-1.93	***	1.56	1.27-2.03		1.79	1.32-2.25		2.86	2.03-3.68		4.25	3.62-4.88	***
	Protein	mg/L	1287	878-1697		729	435-1022		718	414-1023		844	326-1363		1154	519-1789		1262	914-1608
	Albumin	mg/L	839	554-1125		462	264-660		442	247-638		537	165-909		656	272-1040		705	490-921
	CC16	ng/mL	1.48	0.99-1.97		1.57	1.19-1.94		1.34	0.90-1.77		1.15	0.84-1.46		1.29	0.91-1.68		1.24	0.97-1.52
	Glutathione	µM	2.71	1.44-3.97		1.61	1.25-1.97		2.09	1.50-2.67		3.01	0.90-5.12		3.05	1.52-4.58		2.45	1.93-2.96
	GSSG	µM	0.57	0.36-0.77		0.35	0.22-0.47		0.4	0.26-0.53		0.5	0.26-0.74		0.6	0.34-0.86		0.54	0.43-0.65
	GSH	µM	1.57	0.65-2.50		0.92	0.70-1.14		1.29	0.85-1.73		2.01	0.35-3.68		1.85	0.75-2.94		1.36	0.93-1.80
	GSSG:GSH	ratio	0.4	0.26-0.54		0.39	0.25-0.53		0.37	0.21-0.53		0.3	0.24-0.36		0.43	0.20-0.67		0.47	0.32-0.62
	Uric acid	µM	4.16	0.09-8.24		1.34	0.21-2.47		1.17	0.90-1.48		1.54	0.87-2.20		2.96	2.11-3.80		3.14	1.94-4.33
	IL-6	pg/mL	9.09	1.4-16.6		7.18	1.5-12.9		4.92	0.3-9.5		4.45	0.3-8.6		14.49	6.9-22.1		32.77	20.2-45.3	***
	TNF-a	pg/mL	29.1	18-41		36	24-48		49.6	34-66		56.4	40-72		68.6	41-97	*	55.4	39-71
	MIP-2	pg/mL	203	147-259		199	165-233		215	189-241		282	242-322		416	381-452	***	375	307-444	***
	Blood
	Fibrinogen	mg/mL	119	106-132		132.3	122-143		125.6	115-136		129.4	117-142		150.5	135-166	**	148	127-169	**
	Big Et-1	pg/mL	0.74	0.03-1.46		1.45	0.36-2.54		1.18	0.35-2.00		1.53	0.89-2.17		1.8	1.26-2.34		1.55	0.24-2.85
	vWF	U	1.75	1.48-2.02		1.92	1.74-2.11		2.06	1.95-2.18		1.8	1.39-2.20		1.8	1.61-1.99		1.89	1.77-2.01
	Lymphocytes	*109/L	3.04	2.34-3.74		2.96	2.58-3.35		2.75	2.17-3.34		2.94	2.45-3.43		2.68	2.34-3.03		2.67	2.08-3.26
	Bas. granulocytes	*106/L	7.5	4.02-10.98		12.5	6.84-18.16		5.5	2.37-8.63		5	1.63-8.37		7	3.98-10.02		6	3.74-8.26
	Analyses were performed on material from particulate matter or saline exposed SH rats. Values are shown as means and 95% confidence interval (CI).
	P values < 0.05 were regarded significant compared to saline. *P<0.05, **P<0.01 and ***P<0.001.
